# Supplementary material for: A New Three-Component Photo-Initiating System for Visible Light Recording of Volume Holograms with Single-Pulsed Laser
Source: Polymers (Basel). 2021 Oct 13;13(20):3517. doi: 10.3390/polym13203517 (PMC8539560; doi:10.3390/polym13203517)
Supplement: Supplementary file 1 [file polymers-13-03517-s001.zip]

Archive with 1 entries (1 files):
- polymers-1383573-supplementary.pdf
